# Supplementary material for: Stratified management of residual gastric cancer risk after Helicobacter pylori eradication
Source: Front Microbiol. 2026 Feb 13;17:1779490. doi: 10.3389/fmicb.2026.1779490 (PMC12946149; doi:10.3389/fmicb.2026.1779490)
Supplement: Supplementary File S1 — Risk calculator (Excel) for stratifying residual gastric cancer risk after H. pylori eradication. [file Data_Sheet_1.ZIP]

Archive with 1 entries (1 files):
- Supplementary_File_S2_Risk_Calculator_Web.html
