# Supplementary material for: Stratified management of residual gastric cancer risk after Helicobacter pylori eradication
Source: Front Microbiol. 2026 Feb 13;17:1779490. doi: 10.3389/fmicb.2026.1779490 (PMC12946149; doi:10.3389/fmicb.2026.1779490)
Supplement: Supplementary File S2 — Web-based risk calculator (HTML) implementing the same scoring and risk-tier output as Supplementary File S1. [file Table_1.XLSX]

## Sheet: Risk_Calculator
Mock-up Multidimensional Risk Calculator (Supplementary File S1)
Variable	Category/Value (select)	Points	Notes
Highest OLGA/OLGIM stage	0	0	Enter the higher of OLGA and OLGIM stage (0–IV); aligns with MAPS-II and Kyoto risk stratification
Sex	Female	0	Male sex is a high-risk factor
Age	<50	0	≥50 years is defined as high-risk in the manuscript
Long-term PPI use	No / <3 years	0	≥3 years considered high-risk (medication history)
Family history of gastric cancer	No	0	First-degree relative with gastric cancer
Current smoking	No (never/former)	0	Lifestyle factor
High-salt diet	No	0	Lifestyle factor
Metabolic comorbidity (e.g., diabetes)	No	0	Comorbidity risk
Biomarkers (e.g., PG/G-17, methylation)	Not available/Normal	0	If tested
AI-assisted endoscopy/biopsy signal	Not available/Low	0	If available
Gastric microbiome dysbiosis signature	Not available/No	0	If available
	Total score	0
	Other high-risk factors (count)	0
	Risk tier (per framework)	Low-to-moderate risk
	Illustrative management suggestion	Lifestyle optimization; routine care per local guidance
Note: This is a mock-up calculator for illustration (not a validated prediction model).

## Sheet: Scoring_Table
Key	Variable	Category/Value	Points
Highest OLGA/OLGIM stage||0	Highest OLGA/OLGIM stage	0	0
Highest OLGA/OLGIM stage||I	Highest OLGA/OLGIM stage	I	1
Highest OLGA/OLGIM stage||II	Highest OLGA/OLGIM stage	II	2
Highest OLGA/OLGIM stage||III	Highest OLGA/OLGIM stage	III	3
Highest OLGA/OLGIM stage||IV	Highest OLGA/OLGIM stage	IV	4
Sex||Female	Sex	Female	0
Sex||Male	Sex	Male	1
Age||<50	Age	<50	0
Age||≥50	Age	≥50	1
Long-term PPI use||No / <3 years	Long-term PPI use	No / <3 years	0
Long-term PPI use||Yes (≥3 years)	Long-term PPI use	Yes (≥3 years)	1
Family history of gastric cancer||No	Family history of gastric cancer	No	0
Family history of gastric cancer||Yes	Family history of gastric cancer	Yes	1
Current smoking||No (never/former)	Current smoking	No (never/former)	0
Current smoking||Yes (current)	Current smoking	Yes (current)	1
High-salt diet||No	High-salt diet	No	0
High-salt diet||Yes	High-salt diet	Yes	1
Metabolic comorbidity (e.g., diabetes)||No	Metabolic comorbidity (e.g., diabetes)	No	0
Metabolic comorbidity (e.g., diabetes)||Yes	Metabolic comorbidity (e.g., diabetes)	Yes	1
Biomarkers (e.g., PG/G-17, methylation)||Not available/Normal	Biomarkers (e.g., PG/G-17, methylation)	Not available/Normal	0
Biomarkers (e.g., PG/G-17, methylation)||Abnormal	Biomarkers (e.g., PG/G-17, methylation)	Abnormal	1
AI-assisted endoscopy/biopsy signal||Not available/Low	AI-assisted endoscopy/biopsy signal	Not available/Low	0
AI-assisted endoscopy/biopsy signal||High	AI-assisted endoscopy/biopsy signal	High	1
Gastric microbiome dysbiosis signature||Not available/No	Gastric microbiome dysbiosis signature	Not available/No	0
Gastric microbiome dysbiosis signature||Yes	Gastric microbiome dysbiosis signature	Yes	1

## Sheet: Readme
Supplementary File S1 (Excel): Mock-up Risk Calculator — Notes
Purpose: This spreadsheet operationalizes the multidimensional post-eradication risk framework for gastric cancer as a practical mock-up (illustrative tool). It is NOT a validated prediction model.
Mucosal status: Users should enter the highest stage from OLGA (atrophy) and OLGIM (intestinal metaplasia). This aligns with guideline concepts used in MAPS-II (ESGE/ESP/SPED) and the Kyoto classification consensus, where advanced atrophy/IM (approximately OLGA/OLGIM III–IV) warrants intensified surveillance.
High-risk factors: The mock-up uses factors highlighted in the manuscript (age ≥50, male sex, long-term PPI use, family history, lifestyle factors, comorbidity) and optional technology-enabled signals (biomarkers, AI, microbiome).
Risk tier logic (per framework): Very high-risk = OLGA/OLGIM III–IV plus ≥1 additional high-risk factor. High-risk = OLGA/OLGIM III–IV alone OR OLGA/OLGIM I–II plus ≥1 additional high-risk factor. Low-to-moderate risk = OLGA/OLGIM 0–II without additional high-risk factors.
